# Supplementary material for: Profiling of Plant Growth-Promoting Metabolites by Phosphate-Solubilizing Bacteria in Maize Rhizosphere
Source: Plants (Basel). 2021 May 27;10(6):1071. doi: 10.3390/plants10061071 (PMC8229199; doi:10.3390/plants10061071)
Supplement: Supplementary file 1 [file plants-10-01071-s001.zip]

Archive with 14 entries (12 files):
- plants-1169264-supplementary/
- plants-1169264-supplementary/Supplementary Materials/
- plants-1169264-supplementary/Supplementary Materials/Figure legends.pdf
- plants-1169264-supplementary/Supplementary Materials/Figure S1. Phylogenetic trees based on 16S rRNA sequencing alignments using the neighbor-joining method.jpg
- plants-1169264-supplementary/Supplementary Materials/Figure S2. Annotation of metabolites following microbial treatment.jpg
- plants-1169264-supplementary/Supplementary Materials/Figure S3. Metabolomic composition and structural variation with different treatments (D14).jpg
- plants-1169264-supplementary/Supplementary Materials/Figure S4. Correlations among the top 20 significantly differential metabolites in different comparative groups (M16 vs CK, M44 vs CK, Com vs CK) in two ionization modes.jpg
- plants-1169264-supplementary/Supplementary Materials/Table S1. Results of Gram's test.pdf
- plants-1169264-supplementary/Supplementary Materials/Table S2. Results of enzyme activities of M16.pdf
- plants-1169264-supplementary/Supplementary Materials/Table S3. Results of enzyme activities of M44.pdf
- plants-1169264-supplementary/Supplementary Materials/Table S4. Utilization of carbon sources by M16 to produce acids.pdf
- plants-1169264-supplementary/Supplementary Materials/Table S5. Utilization of carbon sources by M44 to produce acids.pdf
- plants-1169264-supplementary/Supplementary Materials/Table S6. Pairwise correlations between differential metabolites and plant growth.xlsx
- plants-1169264-supplementary/Supplementary Materials/Table S7. The correlation between differential metabolites and plant growth using the Mantel Test.pdf
