# Supplementary material for: Profiling of Plant Growth-Promoting Metabolites by Phosphate-Solubilizing Bacteria in Maize Rhizosphere
Source: Plants (Basel). 2021 May 27;10(6):1071. doi: 10.3390/plants10061071 (PMC8229199; doi:10.3390/plants10061071)
Supplement: Supplementary file 1 [file plants-10-01071-s001.zip › plants-1169264-supplementary/Supplementary Materials/Table S6. Pairwise correlations between differential metabolites and plant growth.xlsx]

## Sheet: sheet1
metabolites	length of root (W1)	cor	p-value		metabolites	length of sprout(W1)	cor	p-value		metabolites	length of root(W2)	cor	p-value		metabolites	length of sprout(W2)	cor	p-value		metabolites	biomass of underground(W1)	cor	p-value		metabolites	biomass of aboveground (W1)	cor	p-value		metabolites	biomass of underground(W2)	cor	p-value		metabolites	length of root (W1)	cor	p-value
N-Oleoyl Dopamine	length of root(W1)	0.832905	6.19335e-05		DL-α-Tyrosine	length of sprout(W1)	-0.803411	0.000177763		D-(+)-Proline	length of root(W2)	0.749431	0.000831543		DL-α-Tyrosine	length of sprout(W2)	-0.698153	0.00263185		DL-α-Tyrosine	biomass of underground(W1)	-0.859771	1.95741e-05		DL-α-Tyrosine	biomass of overground(W1)	-0.909088	1.07922e-06		DL-α-Tyrosine	biomass of underground(W2)	-0.900626	1.96629e-06		L-Homocitrulline	biomass of overground(W2)	-0.84122	4.43499e-05
Pyridoxine	length of root(W1)	-0.822399	9.21375e-05		Pyridoxine	length of sprout(W1)	-0.749636	0.00082728		(±)9-HpODE	length of root(W2)	0.714067	0.00188858		(±)9-HpODE	length of sprout(W2)	0.670743	0.0044546		Pyridoxine	biomass of underground(W1)	-0.82718	7.71486e-05		Pyridoxine	biomass of overground(W1)	-0.712259	0.00196324		Coumarin	biomass of underground(W2)	-0.872026	1.06763e-05		DL-α-Tyrosine	biomass of overground(W2)	-0.787992	0.000288574
(±)9-HpODE	length of root(W1)	0.797787	0.000213119		gamma-Glutamylcysteine	length of sprout(W1)	0.747675	0.000868734		Spermine	length of root(W2)	0.633342	0.00844294		Spermine	length of sprout(W2)	0.644184	0.00707367		(±)9-HpODE	biomass of underground(W1)	0.769115	0.000496553		Coumarin	biomass of overground(W1)	-0.704236	0.00232399		Pyridoxine	biomass of underground(W2)	-0.847832	3.35443e-05		Spermine	biomass of overground(W2)	0.758877	0.000653122
DL-α-Tyrosine	length of root(W1)	-0.785917	0.000307105		Coumarin	length of sprout(W1)	-0.729874	0.0013289		5-oxoproline	length of root(W2)	0.63183	0.00864941		Pyridoxine	length of sprout(W2)	-0.627466	0.00926809		L-Homocitrulline	biomass of underground(W1)	-0.732508	0.00125044		Spermine	biomass of aboveground (W1)	0.673712	0.00421851		DL-Serine	biomass of underground(W2)	-0.811515	0.00013548		(±)9-HpODE	biomass of overground(W2)	0.742778	0.000979739
Prolylleucine	length of root(W1)	0.767159	0.000523789		L-Phenylalanine	length of sprout(W1)	0.689482	0.00312691		DL-α-Tyrosine	length of root(W2)	-0.624999	0.00963298		5-oxoproline	length of sprout(W2)	0.620568	0.0103167		Coumarin	biomass of underground(W1)	-0.728574	0.00136907		(±)9-HpODE	biomass of overground(W1)	0.644968	0.00698203		(±)9-HpODE	biomass of underground(W2)	0.784391	0.000321351		Coumarin	biomass of overground(W2)	-0.724729	0.00149375
L-Histidinol	length of root(W1)	-0.745478	0.000917184		Gamma-Glu-Leu	length of sprout(W1)	0.655688	0.00582024		L-Alanyl-L-proline	length of root(W2)	0.587619	0.0166815		Cadaverine	length of sprout(W2)	0.594589	0.0151312		DL-Serine	biomass of underground(W1)	-0.714588	0.00186749		gamma-Glutamylcysteine	biomass of overground(W1)	0.643691	0.00713185		L-Histidinol	biomass of underground(W2)	-0.741564	0.00100897		Cadaverine	biomass of overground(W2)	0.710889	0.00202139
N-α-L-Acetyl-arginine	length of root(W1)	0.743838	0.000954776		N-Acetyl-L-methionine	length of sprout(W1)	0.649637	0.00645528		5-Hydroxytryptophan	length of root(W2)	0.56701	0.0219964		D-(+)-Proline	length of sprout(W2)	0.576687	0.0193589		L-Histidinol	biomass of underground(W1)	-0.700164	0.00252662		5-Hydroxytryptophan	biomass of overground(W1)	0.606207	0.0127993		L-Homocitrulline	biomass of underground(W2)	-0.731022	0.00129423		gamma-Glutamylcysteine	biomass of overground(W2)	0.694718	0.00281976
DL-Serine	length of root(W1)	-0.715928	0.00181413		Boc-β-cyano-L-Alanine	length of sprout(W1)	0.647321	0.00671241		Pyridoxine	length of root(W2)	-0.563225	0.0230999		L-Homocitrulline	length of sprout(W2)	-0.567241	0.0219301		N-Oleoyl Dopamine	biomass of underground(W1)	0.689307	0.00313762		L-Phenylalanine	biomass of overground(W1)	0.605032	0.0130213		5-oxoproline	biomass of underground(W2)	0.72923	0.0013487		Pyridoxine	biomass of overground(W2)	-0.679147	0.00381242
5-oxoproline	length of root(W1)	0.711699	0.00198683		DL-Serine	length of sprout(W1)	-0.642536	0.0072696		DL-β-Leucine	length of root(W2)	0.550842	0.0270108		L-Histidinol	length of sprout(W2)	-0.559184	0.0243249		5-oxoproline	biomass of underground(W1)	0.682761	0.0035602		L-Histidinol	biomass of overground(W1)	-0.604759	0.0130735		N-Oleoyl Dopamine	biomass of underground(W2)	0.705376	0.00226969		α-Linolenic acid	biomass of overground(W2)	0.666081	0.00484667
Coumarin	length of root(W1)	-0.661445	0.00526339		Glycerol 3-phosphate	length of sprout(W1)	-0.635422	0.00816519		gamma-Glutamylcysteine	length of root(W2)	0.536438	0.0321757		Coumarin	length of sprout(W2)	-0.558143	0.0246484		Spermine	biomass of underground(W1)	0.665599	0.00488865		DL-Serine	biomass of overground(W1)	-0.602813	0.0134491		Gamma-Glu-Leu	biomass of underground(W2)	0.701414	0.00246295		Glycerol 3-phosphate	biomass of overground(W2)	-0.656523	0.00573666
L-Phenylalanine	length of root(W1)	0.633161	0.00846747		L-Histidinol	length of sprout(W1)	-0.632844	0.00851058		Gamma-Glu-Leu	length of root(W2)	0.528145	0.0354714		DL-β-Leucine	length of sprout(W2)	0.540503	0.0306481		Glycerol 3-phosphate	biomass of underground(W1)	-0.655497	0.00583948		2-(2-chlorophenyl)-1H-indole	biomass of overground(W1)	0.602259	0.0135577		gamma-Glutamylcysteine	biomass of underground(W2)	0.670984	0.00443506		5-Hydroxytryptophan	biomass of overground(W2)	0.633748	0.00838811
L-Homocitrulline	length of root(W1)	-0.632041	0.00862045		L-Homocitrulline	length of sprout(W1)	-0.613895	0.0114181		N-Oleoyl Dopamine	length of root(W2)	0.512763	0.0422519		N-Acetyl-D-alloisoleucine	length of sprout(W2)	0.524694	0.0369154		gamma-Glutamylcysteine	biomass of underground(W1)	0.644995	0.00697883		L-Homocitrulline	biomass of overground(W1)	-0.596195	0.0147904		L-Phenylalanine	biomass of underground(W2)	0.667952	0.00468614		DL-Serine	biomass of overground(W2)	-0.604115	0.0131968
α-Linolenic acid	length of root(W1)	0.63141	0.00870748		Choline Glycerophosphate	length of sprout(W1)	0.60869	0.0123395		L-Homocitrulline	length of root(W2)	-0.506176	0.0454357		gamma-Glutamylcysteine	length of sprout(W2)	0.521883	0.0381243		N-α-L-Acetyl-arginine	biomass of underground(W1)	0.620779	0.0102833		N-Acetyl-D-alloisoleucine	biomass of overground(W1)	0.595326	0.0149741		N-α-L-Acetyl-arginine	biomass of underground(W2)	0.66604	0.00485018		DL-β-Leucine	biomass of overground(W2)	0.589032	0.0163578
D-(+)-Proline	length of root(W1)	0.616151	0.0110359		5-Hydroxytryptophan	length of sprout(W1)	0.607089	0.0126344		α-Linolenic acid	length of root(W2)	0.50299	0.047038		Phenylacetaldehyde	length of sprout(W2)	0.487326	0.0555376		α-Linolenic acid	biomass of underground(W1)	0.610355	0.0120386		Phenylacetaldehyde	biomass of overground(W1)	0.581263	0.0182005		Spermine	biomass of underground(W2)	0.665393	0.00490677		Phenylacetaldehyde	biomass of overground(W2)	0.57279	0.0203899
Glycerol 3-phosphate	length of root(W1)	-0.6139	0.0114172		Spermine	length of sprout(W1)	0.603489	0.0133177		N-α-L-Acetyl-arginine	length of root(W2)	0.500517	0.0483111		α-Linolenic acid	length of sprout(W2)	0.485314	0.0567059		5-Hydroxytryptophan	biomass of underground(W1)	0.595379	0.0149628		Gamma-Glu-Leu	biomass of overground(W1)	0.578918	0.0187872		Glycerol 3-phosphate	biomass of underground(W2)	-0.663531	0.00507246		2-(2-chlorophenyl)-1H-indole	biomass of overground(W2)	0.566293	0.0222021
gamma-Glutamylcysteine	length of root(W1)	0.608301	0.0124107		2-Hydroxycinnamic acid	length of sprout(W1)	0.598044	0.0144057		Cadaverine	length of root(W2)	0.491711	0.053052		Gamma-Glu-Leu	length of sprout(W2)	0.458432	0.0741136		Cadaverine	biomass of underground(W1)	0.577672	0.019105		Boc-β-cyano-L-Alanine	biomass of overground(W1)	0.57215	0.020563		O-Aceyl-L-Serine	biomass of underground(W2)	-0.658949	0.00549938		Tryptophanol	biomass of overground(W2)	0.543347	0.0296122
Phe-Phe	length of root(W1)	0.607791	0.0125045		Phenylacetaldehyde	length of sprout(W1)	0.572809	0.0203848		DL-Norvaline	length of root(W2)	0.484961	0.0569128		2-(2-chlorophenyl)-1H-indole	length of sprout(W2)	0.455387	0.0763051		Gamma-Glu-Leu	biomass of underground(W1)	0.576423	0.0194274		α-Linolenic acid	biomass of overground(W1)	0.564241	0.0227996		Boc-β-cyano-L-Alanine	biomass of underground(W2)	0.658739	0.00551959		17(S)-HETE	biomass of overground(W2)	0.541964	0.0301126
DL-β-Leucine	length of root(W1)	0.570181	0.0211034		Prolylleucine	length of sprout(W1)	0.562502	0.0233157		L-Histidinol	length of root(W2)	-0.484186	0.057369		5-Hydroxytryptophan	length of sprout(W2)	0.453036	0.0780286		L-Phenylalanine	biomass of underground(W1)	0.566574	0.0221214		N-Acetyl-L-methionine	biomass of overground(W1)	0.557725	0.0247792		α-Linolenic acid	biomass of underground(W2)	0.63637	0.00804102		L-Histidinol	biomass of overground(W2)	-0.539077	0.0311774
Boc-β-cyano-L-Alanine	length of root(W1)	0.548545	0.0277886		L-Methionine sulfone	length of sprout(W1)	0.555369	0.0255264		Coumarin	length of root(W2)	-0.471337	0.0653318		N-Oleoyl Dopamine	length of sprout(W2)	0.452844	0.0781709		D-(+)-Proline	biomass of underground(W1)	0.563687	0.0229631		Vanillic acid	biomass of overground(W1)	0.539413	0.0310519		D-(+)-Proline	biomass of underground(W2)	0.610296	0.0120491		L-Tyrosine	biomass of overground(W2)	0.531286	0.0341945
Gamma-Glu-Leu	length of root(W1)	0.545788	0.0287448		(±)9-HpODE	length of sprout(W1)	0.549725	0.0273869		DL-Serine	length of root(W2)	-0.467238	0.068034		DL-Serine	length of sprout(W2)	-0.451896	0.0788745		Prolylleucine	biomass of underground(W1)	0.56051	0.0239175		Glycerol 3-phosphate	biomass of overground(W1)	-0.53822	0.0314989		5-Hydroxytryptophan	biomass of underground(W2)	0.606244	0.0127922		L-Phenylalanine	biomass of overground(W2)	0.527188	0.0358673
DL-Arginine	length of root(W1)	-0.539359	0.0310723		3-(methylsulfanyl)-5H-[1,2,4]triazino[5,6-b]indole	length of sprout(W1)	0.520196	0.038864		Tryptophanol	length of root(W2)	0.464076	0.0701736		L-Phenylalanine	length of sprout(W2)	0.439567	0.0884486		DL-β-Leucine	biomass of underground(W1)	0.541503	0.0302808		L-Tyrosine	biomass of overground(W1)	0.520694	0.0386443		Prolylleucine	biomass of underground(W2)	0.5906	0.0160041		5-oxoproline	biomass of overground(W2)	0.516545	0.0405013
Spermine	length of root(W1)	0.499772	0.0486995		DL-β-Leucine	length of sprout(W1)	0.519506	0.0391695		L-Kynurenine	length of root(W2)	0.461609	0.0718764		N-α-L-Acetyl-arginine	length of sprout(W2)	0.43736	0.090246		Phenylacetaldehyde	biomass of underground(W1)	0.5112	0.042992		5-oxoproline	biomass of overground(W1)	0.52004	0.0389326		N-Acetyl-L-methionine	biomass of underground(W2)	0.549152	0.0275813		2-Hydroxycinnamic acid	biomass of overground(W2)	0.505497	0.0457739
L-Alanyl-L-proline	length of root(W1)	0.497511	0.0498924		Thr-Leu	length of sprout(W1)	0.519336	0.0392451		Glycerol 3-phosphate	length of root(W2)	-0.459019	0.0736965		Tryptophanol	length of sprout(W2)	0.43659	0.0908792		2-(2-chlorophenyl)-1H-indole	biomass of underground(W1)	0.503847	0.0466032		Thr-Leu	biomass of overground(W1)	0.502074	0.0475066		L-Tyrosine	biomass of underground(W2)	0.515562	0.0409512		N-Acetyl-L-methionine	biomass of overground(W2)	0.497255	0.050029
5-Hydroxylysine	length of root(W1)	-0.472551	0.0645467		N-Oleoyl Dopamine	length of sprout(W1)	0.515896	0.0407978		N-Acetyl-D-alloisoleucine	length of root(W2)	0.437283	0.090309		Glycerol 3-phosphate	length of sprout(W2)	-0.421401	0.104028		Boc-β-cyano-L-Alanine	biomass of underground(W1)	0.486508	0.0560102		Cadaverine	biomass of overground(W1)	0.497307	0.0500013		DL-β-Leucine	biomass of underground(W2)	0.498874	0.0491707		N-α-L-Acetyl-arginine	biomass of overground(W2)	0.482793	0.0581962
5-Hydroxytryptophan	length of root(W1)	0.468257	0.067355		Choline	length of sprout(W1)	0.513837	0.0417493		L-Phenylalanine	length of root(W2)	0.424676	0.101086		Vanillic acid	length of sprout(W2)	0.415652	0.109338		5-Hydroxylysine	biomass of underground(W1)	-0.481704	0.0588482		N-Oleoyl Dopamine	biomass of overground(W1)	0.489762	0.0541461		Phenylacetaldehyde	biomass of underground(W2)	0.489379	0.0543631		D-(+)-Proline	biomass of overground(W2)	0.474153	0.0635213
Cadaverine	length of root(W1)	0.453026	0.0780363		O-Aceyl-L-Serine	length of sprout(W1)	-0.511761	0.0427254		D-Phenylalanine	length of root(W2)	0.423808	0.10186		DL-Norvaline	length of sprout(W2)	0.404253	0.120422		L-Alanyl-L-proline	biomass of underground(W1)	0.479195	0.0603722		Tryptophanol	biomass of overground(W1)	0.463473	0.0705874		L-Alanyl-L-proline	biomass of underground(W2)	0.484098	0.057421		Gamma-Glu-Leu	biomass of overground(W2)	0.473245	0.0641008
O-Aceyl-L-Serine	length of root(W1)	-0.439677	0.0883596		L-lysine	length of sprout(W1)	0.504651	0.0461974		Phenylacetaldehyde	length of root(W2)	0.411297	0.113485		Thr-Leu	length of sprout(W2)	0.399604	0.125159		N-Acetyl-L-methionine	biomass of underground(W1)	0.449177	0.0809181		2-Hydroxycinnamic acid	biomass of overground(W1)	0.456708	0.0753492		2-Hydroxycinnamic acid	biomass of underground(W2)	0.471531	0.0652059		L-(-)-Methionine	biomass of overground(W2)	0.470489	0.0658841
Phenylacetaldehyde	length of root(W1)	0.40374	0.120938		Pyridoxamine	length of sprout(W1)	0.497943	0.0496629		2-Hydroxycinnamic acid	length of root(W2)	0.409483	0.115244		2-Hydroxycinnamic acid	length of sprout(W2)	0.398894	0.125894		Phe-Phe	biomass of underground(W1)	0.444204	0.0847549		Pyridoxamine	biomass of overground(W1)	0.452692	0.0782831		DL-Arginine	biomass of underground(W2)	-0.471427	0.0652735		N-Oleoyl Dopamine	biomass of overground(W2)	0.469846	0.0663054
Choline	length of root(W1)	0.400133	0.124614		L-Tyrosine	length of sprout(W1)	0.496992	0.0501695		O-Aceyl-L-Serine	length of root(W2)	-0.378145	0.148694		N-Acetyl-L-methionine	length of sprout(W2)	0.397039	0.127827		O-Aceyl-L-Serine	biomass of underground(W1)	-0.439983	0.0881128		DL-β-Leucine	biomass of overground(W1)	0.448495	0.0814372		N-Acetyl-D-alloisoleucine	biomass of underground(W2)	0.463447	0.070605		Choline Glycerophosphate	biomass of overground(W2)	0.466524	0.0685133
2-Hydroxycinnamic acid	length of root(W1)	0.373913	0.153666		N alpha-Acetyl-L-Arginine	length of sprout(W1)	0.491152	0.053364		N-acetyl-L-Ornithine	length of root(W2)	0.375507	0.151781		L-Kynurenine	length of sprout(W2)	0.394452	0.130558		2-Hydroxycinnamic acid	biomass of underground(W1)	0.415407	0.109569		Choline Glycerophosphate	biomass of overground(W1)	0.442968	0.0857287		Vanillic acid	biomass of underground(W2)	0.443632	0.0852042		2-Phenylethylamine	biomass of overground(W2)	0.459408	0.0734216
DL-Norvaline	length of root(W1)	0.370307	0.157991		N-Acetyl-D-alloisoleucine	length of sprout(W1)	0.490071	0.0539716		3-(methylsulfanyl)-5H-[1,2,4]triazino[5,6-b]indole	length of root(W2)	0.370325	0.157969		D-Phenylalanine	length of sprout(W2)	0.39189	0.1333		L-Tyrosine	biomass of underground(W1)	0.415216	0.109748		Proline-hydroxyproline	biomass of overground(W1)	0.440925	0.0873548		Phe-Phe	biomass of underground(W2)	0.417715	0.107411		Phe-Phe	biomass of overground(W2)	0.458567	0.0740176
L-Kynurenine	length of root(W1)	0.355173	0.177028		5-oxoproline	length of sprout(W1)	0.480761	0.0594179		N-Acetyl-L-methionine	length of root(W2)	0.369276	0.159242		L-Alanyl-L-proline	length of sprout(W2)	0.372412	0.155457		Thr-Leu	biomass of underground(W1)	0.409467	0.115259		L-lysine	biomass of overground(W1)	0.43922	0.0887293		3-(methylsulfanyl)-5H-[1,2,4]triazino[5,6-b]indole	biomass of underground(W2)	0.415179	0.109783		Thr-Leu	biomass of overground(W2)	0.456006	0.0758561
2-(2-chlorophenyl)-1H-indole	length of root(W1)	0.336935	0.201911		α-Linolenic acid	length of sprout(W1)	0.477492	0.0614225		Phe-Phe	length of root(W2)	0.350646	0.183005		O-Aceyl-L-Serine	length of sprout(W2)	-0.370234	0.158079		Choline	biomass of underground(W1)	0.398375	0.126432		N-α-L-Acetyl-arginine	biomass of overground(W1)	0.436301	0.0911176		L-Methionine sulfone	biomass of underground(W2)	0.410464	0.11429		11(E)-Eicosenoic Acid	biomass of overground(W2)	0.445914	0.0834211
N-Acetyl-D-alloisoleucine	length of root(W1)	0.332324	0.208542		2-(2-chlorophenyl)-1H-indole	length of sprout(W1)	0.471753	0.0650621		Phenylacetylglycine	length of root(W2)	0.344525	0.191296		Phenylacetylglycine	length of sprout(W2)	0.367942	0.160871		DL-Arginine	biomass of underground(W1)	-0.395364	0.12959		Prolylleucine	biomass of overground(W1)	0.43315	0.0937478		L-lysine	biomass of underground(W2)	0.410372	0.114379		Desthiobiotin	biomass of overground(W2)	0.444013	0.0849048
N-Acetyl-L-methionine	length of root(W1)	0.320297	0.226492		Proline-hydroxyproline	length of sprout(W1)	0.464393	0.0699569		DL-Arginine	length of root(W2)	-0.336237	0.202906		Phe-Phe	length of sprout(W2)	0.3657	0.163633		N-Acetyl-D-alloisoleucine	biomass of underground(W1)	0.382828	0.14332		Choline	biomass of overground(W1)	0.429674	0.0967104		Cadaverine	biomass of underground(W2)	0.40856	0.116146		3-(methylsulfanyl)-5H-[1,2,4]triazino[5,6-b]indole	biomass of overground(W2)	0.437931	0.0897788
Thr-Leu	length of root(W1)	0.31517	0.234432		DL-Lysine	length of sprout(W1)	0.459699	0.0732155		Val-Ser	length of root(W2)	0.315955	0.233204		17(S)-HETE	length of sprout(W2)	0.35312	0.179723		17(S)-HETE	biomass of underground(W1)	0.368616	0.160046		11(E)-Eicosenoic Acid	biomass of overground(W1)	0.415742	0.109253		Thr-Leu	biomass of underground(W2)	0.396762	0.128117		Choline	biomass of overground(W2)	0.435716	0.0916017
D-Phenylalanine	length of root(W1)	0.314961	0.234758		D-Phenylalanine	length of sprout(W1)	0.453151	0.0779436		Thr-Leu	length of root(W2)	0.31407	0.236157		L-Tyrosine	length of sprout(W2)	0.352838	0.180095		L-(-)-Methionine	biomass of underground(W1)	0.365395	0.164012		17(S)-HETE	biomass of overground(W1)	0.415268	0.109699		Proline-hydroxyproline	biomass of underground(W2)	0.388333	0.137174		L-5-Hydroxytryptophan	biomass of overground(W2)	0.435611	0.0916889
L-Tyrosine	length of root(W1)	0.307932	0.245934		5-Hydroxylysine	length of sprout(W1)	-0.443172	0.0855671		D-Proline	length of root(W2)	0.312189	0.239127		2-Phenylethylamine	length of sprout(W2)	0.347338	0.187456		Vanillic acid	biomass of underground(W1)	0.354316	0.178149		Phenylacetylglycine	biomass of overground(W1)	0.414955	0.109994		Choline	biomass of underground(W2)	0.382001	0.144259		8Z,11Z,14Z-Eicosatrienoic acid	biomass of overground(W2)	0.428524	0.0977046
3-(methylsulfanyl)-5H-[1,2,4]triazino[5,6-b]indole	length of root(W1)	0.30381	0.252639		Cadaverine	length of sprout(W1)	0.433187	0.0937159		Xylitol	length of root(W2)	0.31046	0.241877		Prolylleucine	length of sprout(W2)	0.34275	0.193744		L-Kynurenine	biomass of underground(W1)	0.347203	0.187639		DL-Lysine	biomass of overground(W1)	0.409531	0.115197		5-Hydroxylysine	biomass of underground(W2)	-0.365895	0.163392		L-Kynurenine	biomass of overground(W2)	0.413327	0.111538
L-Tryptophan	length of root(W1)	-0.285747	0.283341		L-Kynurenine	length of sprout(W1)	0.432196	0.0945539		Vanillic acid	length of root(W2)	0.301697	0.256119		Choline	length of sprout(W2)	0.314924	0.234817		Choline Glycerophosphate	biomass of underground(W1)	0.345468	0.190002		8Z,11Z,14Z-Eicosatrienoic acid	biomass of overground(W1)	0.409087	0.11563		L-(-)-Methionine	biomass of underground(W2)	0.34321	0.193108		D-Phenylalanine	biomass of overground(W2)	0.412223	0.112594
L-(-)-Methionine	length of root(W1)	0.276111	0.300596		Desthiobiotin	length of sprout(W1)	0.426965	0.0990649		Prolylleucine	length of root(W2)	0.298874	0.260816		N-acetyl-L-Ornithine	length of sprout(W2)	0.314834	0.234957		Tryptophanol	biomass of underground(W1)	0.340327	0.19712		D-(+)-Proline	biomass of overground(W1)	0.400239	0.124504		Choline Glycerophosphate	biomass of underground(W2)	0.342972	0.193436		DL-Norvaline	biomass of overground(W2)	0.406795	0.117885
Vanillic acid	length of root(W1)	0.270065	0.311734		DL-Norvaline	length of sprout(W1)	0.426315	0.099636		5-Hydroxylysine	length of root(W2)	-0.296277	0.265182		Desthiobiotin	length of sprout(W2)	0.297266	0.263513		D-Phenylalanine	biomass of underground(W1)	0.335482	0.203986		L-(-)-Methionine	biomass of overground(W1)	0.39653	0.12836		17(S)-HETE	biomass of underground(W2)	0.342879	0.193566		L-Alanyl-L-proline	biomass of overground(W2)	0.40036	0.124379
L-lysine	length of root(W1)	0.247642	0.355104		L-5-Hydroxytryptophan	length of sprout(W1)	0.425894	0.100007		17(S)-HETE	length of root(W2)	0.289731	0.276385		Val-Ser	length of sprout(W2)	0.289759	0.276336		L-lysine	biomass of underground(W1)	0.333442	0.206921		L-Methionine sulfone	biomass of overground(W1)	0.389643	0.135739		Pyridoxamine	biomass of underground(W2)	0.329957	0.212		5-Hydroxylysine	biomass of overground(W2)	-0.395797	0.129133
N-acetyl-L-Ornithine	length of root(W1)	0.245737	0.358937		Phe-Phe	length of sprout(W1)	0.423342	0.102277		Desthiobiotin	length of root(W2)	0.289227	0.277259		Proline	length of sprout(W2)	0.289623	0.276572		DL-Norvaline	biomass of underground(W1)	0.328555	0.214065		Desthiobiotin	biomass of overground(W1)	0.382659	0.143512		D-Phenylalanine	biomass of underground(W2)	0.325147	0.219139		L-Methionine sulfone	biomass of overground(W2)	0.393405	0.131673
17(S)-HETE	length of root(W1)	0.244186	0.362074		Vanillic acid	length of sprout(W1)	0.415915	0.109091		L-Methionine sulfone	length of root(W2)	0.277038	0.298911		Boc-β-cyano-L-Alanine	length of sprout(W2)	0.289399	0.27696		Proline-hydroxyproline	biomass of underground(W1)	0.310557	0.241722		3-(methylsulfanyl)-5H-[1,2,4]triazino[5,6-b]indole	biomass of overground(W1)	0.381084	0.145306		L-Kynurenine	biomass of underground(W2)	0.324474	0.22015		O-Aceyl-L-Serine	biomass of overground(W2)	-0.379908	0.146655
Val-Ser	length of root(W1)	0.238692	0.373312		17(S)-HETE	length of sprout(W1)	0.395287	0.129671		Boc-β-cyano-L-Alanine	length of root(W2)	0.275459	0.301787		8Z,11Z,14Z-Eicosatrienoic acid	length of sprout(W2)	0.274492	0.303557		3-(methylsulfanyl)-5H-[1,2,4]triazino[5,6-b]indole	biomass of underground(W1)	0.303691	0.252835		O-Aceyl-L-Serine	biomass of overground(W1)	-0.373245	0.154462		DL-Norvaline	biomass of underground(W2)	0.323399	0.221771		Vanillic acid	biomass of overground(W2)	0.373162	0.154561
Nicotinamide adenine dinucleotide (NAD+)	length of root(W1)	-0.237372	0.37604		L-(-)-Methionine	length of sprout(W1)	0.382866	0.143277		L-Tyrosine	length of root(W2)	0.265919	0.319509		Xylitol	length of sprout(W2)	0.269586	0.312626		N alpha-Acetyl-L-Arginine	biomass of underground(W1)	0.283903	0.286597		L-5-Hydroxytryptophan	biomass of overground(W1)	0.362649	0.167443		N alpha-Acetyl-L-Arginine	biomass of underground(W2)	0.308289	0.245359		N-Formylkynurenine	biomass of overground(W2)	0.366086	0.163155
Proline-hydroxyproline	length of root(W1)	0.216059	0.421575		DL-Arginine	length of sprout(W1)	-0.379125	0.147558		Proline	length of root(W2)	0.257361	0.335909		DL-Arginine	length of sprout(W2)	-0.258479	0.333739		Desthiobiotin	biomass of underground(W1)	0.281796	0.290343		D-Phenylalanine	biomass of overground(W1)	0.358749	0.172399		2-(2-chlorophenyl)-1H-indole	biomass of underground(W2)	0.295044	0.267271		N-Acetyl-D-alloisoleucine	biomass of overground(W2)	0.363117	0.166855
Pyridoxamine	length of root(W1)	0.215568	0.422656		Tryptophanol	length of sprout(W1)	0.376746	0.150326		2-Phenylethylamine	length of root(W2)	0.255667	0.339211		5-Hydroxylysine	length of sprout(W2)	-0.25792	0.334823		L-Methionine sulfone	biomass of underground(W1)	0.277588	0.297912		Indole	biomass of overground(W1)	0.357697	0.173753		DL-Lysine	biomass of underground(W2)	0.287244	0.280716		Proline	biomass of overground(W2)	0.358333	0.172934
L-Methionine sulfone	length of root(W1)	0.20431	0.447848		N-acetyl-L-Ornithine	length of sprout(W1)	0.36413	0.165587		2-(2-chlorophenyl)-1H-indole	length of root(W2)	0.254828	0.340853		D-Proline	length of sprout(W2)	0.253389	0.34368		Pyridoxamine	biomass of underground(W1)	0.277471	0.298125		Val-Ser	biomass of overground(W1)	0.35571	0.176328		Indole	biomass of underground(W2)	0.284258	0.285968		Prolylleucine	biomass of overground(W2)	0.358271	0.173013
Proline	length of root(W1)	0.1946	0.470167		Val-Ser	length of sprout(W1)	0.360131	0.170633		L-(-)-Methionine	length of root(W2)	0.225153	0.401805		3-(methylsulfanyl)-5H-[1,2,4]triazino[5,6-b]indole	length of sprout(W2)	0.252421	0.34559		L-5-Hydroxytryptophan	biomass of underground(W1)	0.274871	0.302861		Phe-Phe	biomass of overground(W1)	0.35531	0.176849		Tryptophanol	biomass of underground(W2)	0.261425	0.328062		N-acetyl-L-Ornithine	biomass of overground(W2)	0.324394	0.22027
N alpha-Acetyl-L-Arginine	length of root(W1)	0.193854	0.471904		Methionine	length of sprout(W1)	0.359375	0.171597		8Z,11Z,14Z-Eicosatrienoic acid	length of root(W2)	0.205629	0.444859		L-(-)-Methionine	length of sprout(W2)	0.237143	0.376515		Val-Ser	biomass of underground(W1)	0.264852	0.321527		N alpha-Acetyl-L-Arginine	biomass of overground(W1)	0.336415	0.202651		8Z,11Z,14Z-Eicosatrienoic acid	biomass of underground(W2)	0.247594	0.355199		Boc-β-cyano-L-Alanine	biomass of overground(W2)	0.324083	0.220739
Choline Glycerophosphate	length of root(W1)	0.191828	0.476637		Phenylacetylglycine	length of sprout(W1)	0.321465	0.224706		L-5-Hydroxytryptophan	length of root(W2)	0.194224	0.471043		L-5-Hydroxytryptophan	length of sprout(W2)	0.21786	0.417619		11(E)-Eicosenoic Acid	biomass of underground(W1)	0.260274	0.330273		L-Alanyl-L-proline	biomass of overground(W1)	0.336158	0.203019		Desthiobiotin	biomass of underground(W2)	0.245801	0.358809		Val-Ser	biomass of overground(W2)	0.31855	0.229178
8Z,11Z,14Z-Eicosatrienoic acid	length of root(W1)	0.1788	0.507614		11(E)-Eicosenoic Acid	length of sprout(W1)	0.31803	0.229981		Choline	length of root(W2)	0.184477	0.494003		Indole	length of sprout(W2)	0.210208	0.434558		DL-Lysine	biomass of underground(W1)	0.256839	0.336924		L-Kynurenine	biomass of overground(W1)	0.324497	0.220116		Nicotinamide adenine dinucleotide (NAD+)	biomass of underground(W2)	-0.2442	0.362046		Proline-hydroxyproline	biomass of overground(W2)	0.290686	0.274733
DL-Lysine	length of root(W1)	0.167514	0.535185		N-α-L-Acetyl-arginine	length of sprout(W1)	0.305069	0.250579		Methionine	length of root(W2)	-0.179558	0.505788		L-lysine	length of sprout(W2)	0.208009	0.43949		8Z,11Z,14Z-Eicosatrienoic acid	biomass of underground(W1)	0.254091	0.342299		2-Phenylethylamine	biomass of overground(W1)	0.311667	0.239955		Val-Ser	biomass of underground(W2)	0.237589	0.375591		Indole	biomass of overground(W2)	0.290411	0.275208
D-Proline	length of root(W1)	0.165945	0.539071		D-Proline	length of sprout(W1)	0.300104	0.258763		Proline-hydroxyproline	length of root(W2)	0.163936	0.544063		N-Formylkynurenine	length of sprout(W2)	0.20609	0.443815		N-acetyl-L-Ornithine	biomass of underground(W1)	0.240629	0.369329		DL-Arginine	biomass of overground(W1)	-0.307659	0.246375		N-acetyl-L-Ornithine	biomass of underground(W2)	0.23383	0.383413		Nicotinamide adenine dinucleotide (NAD+)	biomass of overground(W2)	-0.265549	0.320207
Tryptophanol	length of root(W1)	0.158368	0.558007		D-(+)-Proline	length of sprout(W1)	0.29567	0.26621		N-Acetyl-DL-tryptophan	length of root(W2)	-0.143878	0.594997		Proline-hydroxyproline	length of sprout(W2)	0.201483	0.454289		Nicotinamide adenine dinucleotide (NAD+)	biomass of underground(W1)	-0.232106	0.387031		N-Acetyl-DL-tryptophan	biomass of overground(W1)	0.305939	0.249162		L-5-Hydroxytryptophan	biomass of underground(W2)	0.217092	0.419305		L-lysine	biomass of overground(W2)	0.255787	0.338976
Phenylacetylglycine	length of root(W1)	0.148186	0.583897		Indole	length of sprout(W1)	0.295355	0.266744		L-lysine	length of root(W2)	0.143249	0.596627		11(E)-Eicosenoic Acid	length of sprout(W2)	0.200383	0.456809		Proline	biomass of underground(W1)	0.211554	0.431552		N-Acetyl-L-histidine	biomass of overground(W1)	0.29396	0.269115		Methionine	biomass of underground(W2)	0.189426	0.482279		D-Proline	biomass of overground(W2)	0.249421	0.351546
N-Acetyl-DL-tryptophan	length of root(W1)	-0.112361	0.678652		N-Acetyl-DL-tryptophan	length of sprout(W1)	0.288341	0.278801		Indole	length of root(W2)	0.141138	0.602103		L-Methionine sulfone	length of sprout(W2)	0.19032	0.480175		Indole	biomass of underground(W1)	0.198061	0.46215		5-Hydroxylysine	biomass of overground(W1)	-0.285127	0.284433		Phenylacetylglycine	biomass of underground(W2)	0.184157	0.494764		DL-Arginine	biomass of overground(W2)	-0.213755	0.426663
Desthiobiotin	length of root(W1)	0.108709	0.688602		L-Alanyl-L-proline	length of sprout(W1)	0.286127	0.282673		N-Formylkynurenine	length of root(W2)	0.138243	0.609645		Choline Glycerophosphate	length of sprout(W2)	0.185699	0.491096		2-Phenylethylamine	biomass of underground(W1)	0.176208	0.513888		N-Formylkynurenine	biomass of overground(W1)	0.271648	0.308795		Tris(2-carboxyethyl)phosphine	biomass of underground(W2)	0.137882	0.61059		Pyridoxamine	biomass of overground(W2)	0.21301	0.428315
Indole	length of root(W1)	0.1057	0.696834		8Z,11Z,14Z-Eicosatrienoic acid	length of sprout(W1)	0.282281	0.289479		Tris(2-carboxyethyl)phosphine	length of root(W2)	-0.137197	0.612381		Pyridoxamine	length of sprout(W2)	0.185656	0.491198		Phenylacetylglycine	biomass of underground(W1)	0.175028	0.516756		DL-Norvaline	biomass of overground(W1)	0.267673	0.316206		D-Proline	biomass of underground(W2)	0.136116	0.615212		DL-Lysine	biomass of overground(W2)	0.192131	0.475929
Tris(2-carboxyethyl)phosphine	length of root(W1)	-0.103776	0.702114		Proline	length of sprout(W1)	0.260955	0.328963		Choline Glycerophosphate	length of root(W2)	0.124718	0.645367		DL-Lysine	length of sprout(W2)	0.162862	0.546741		N-Formylkynurenine	biomass of underground(W1)	0.169004	0.531509		L-Tryptophan	biomass of overground(W1)	0.267409	0.316701		11(E)-Eicosenoic Acid	biomass of underground(W2)	0.134233	0.620155		Phenylacetylglycine	biomass of overground(W2)	0.15439	0.568064
N-Acetyl-L-histidine	length of root(W1)	-0.101262	0.709036		Nicotinamide adenine dinucleotide (NAD+)	length of sprout(W1)	-0.230561	0.390287		Pyridoxamine	length of root(W2)	0.091287	0.736697		Methionine	length of sprout(W2)	-0.123334	0.649066		D-Proline	biomass of underground(W1)	0.136372	0.614539		N-acetyl-L-Ornithine	biomass of overground(W1)	0.261474	0.327968		Proline	biomass of underground(W2)	0.124365	0.646309		N alpha-Acetyl-L-Arginine	biomass of overground(W2)	0.14242	0.598775
L-5-Hydroxytryptophan	length of root(W1)	0.0778126	0.774544		N-Formylkynurenine	length of sprout(W1)	0.229985	0.391505		N-Acetyl-L-histidine	length of root(W2)	-0.0690447	0.799435		Tris(2-carboxyethyl)phosphine	length of sprout(W2)	-0.0843728	0.756052		L-Tryptophan	biomass of underground(W1)	-0.0884619	0.744588		Methionine	biomass of overground(W1)	0.250056	0.35028		N-Acetyl-DL-tryptophan	biomass of underground(W2)	0.115629	0.669792		Methionine	biomass of overground(W2)	0.055172	0.839182
N-Formylkynurenine	length of root(W1)	-0.0449836	0.868613		N-Acetyl-L-histidine	length of sprout(W1)	0.225917	0.400169		N alpha-Acetyl-L-Arginine	length of root(W2)	-0.0665133	0.806657		L-Tryptophan	length of sprout(W2)	0.0782252	0.773377		Methionine	biomass of underground(W1)	0.0875545	0.747128		Proline	biomass of overground(W1)	0.210865	0.43309		N-Acetyl-L-histidine	biomass of underground(W2)	0.104622	0.699791		Xylitol	biomass of overground(W2)	-0.0531775	0.844929
Xylitol	length of root(W1)	-0.0338728	0.900892		Tris(2-carboxyethyl)phosphine	length of sprout(W1)	0.208156	0.439158		L-Tryptophan	length of root(W2)	-0.0639006	0.814125		N-Acetyl-DL-tryptophan	length of sprout(W2)	-0.0496285	0.855173		Xylitol	biomass of underground(W1)	0.0264245	0.922615		Tris(2-carboxyethyl)phosphine	biomass of overground(W1)	0.197195	0.46415		Xylitol	biomass of underground(W2)	0.0992401	0.714615		Tris(2-carboxyethyl)phosphine	biomass of overground(W2)	0.0381143	0.888549
2-Phenylethylamine	length of root(W1)	-0.0260249	0.923782		2-Phenylethylamine	length of sprout(W1)	0.176322	0.51361		DL-Lysine	length of root(W2)	0.0331267	0.903065		Nicotinamide adenine dinucleotide (NAD+)	length of sprout(W2)	0.049456	0.855671		N-Acetyl-DL-tryptophan	biomass of underground(W1)	0.0225496	0.933938		D-Proline	biomass of overground(W1)	0.13751	0.611561		2-Phenylethylamine	biomass of underground(W2)	0.0970833	0.720584		N-Acetyl-DL-tryptophan	biomass of overground(W2)	-0.0233587	0.931572
Methionine	length of root(W1)	-0.0256291	0.924938		L-Tryptophan	length of sprout(W1)	0.082829	0.760393		Nicotinamide adenine dinucleotide (NAD+)	length of root(W2)	-0.0227079	0.933475		N alpha-Acetyl-L-Arginine	length of sprout(W2)	-0.0292047	0.9145		N-Acetyl-L-histidine	biomass of underground(W1)	0.0199148	0.941644		Xylitol	biomass of overground(W1)	-0.0150415	0.955909		L-Tryptophan	biomass of underground(W2)	-0.086561	0.749911		N-Acetyl-L-histidine	biomass of overground(W2)	-0.0218806	0.935894
11(E)-Eicosenoic Acid	length of root(W1)	-0.00376116	0.98897		Xylitol	length of sprout(W1)	-0.0825311	0.761231		11(E)-Eicosenoic Acid	length of root(W2)	0.0179356	0.947435		N-Acetyl-L-histidine	length of sprout(W2)	-0.0212106	0.937853		Tris(2-carboxyethyl)phosphine	biomass of underground(W1)	-0.00686717	0.979863		Nicotinamide adenine dinucleotide (NAD+)	biomass of overground(W1)	-0.00554819	0.98373		N-Formylkynurenine	biomass of underground(W2)	0.0405316	0.881526		L-Tryptophan	biomass of overground(W2)	0.00152298	0.995534
